# Supplementary material for: Altitude-Dependent Morphophysiological, Anatomical, and Metabolomic Adaptations in Rhodiola linearifolia Boriss
Source: Plants (Basel). 2024 Sep 26;13(19):2698. doi: 10.3390/plants13192698 (PMC11479101; doi:10.3390/plants13192698)
Supplement: Supplementary file 1 [file plants-13-02698-s001.zip]

Archive with 1 entries (1 files):
- plants-3205769-supplementary.pdf
